# Supplementary material for: Pressure Pain Hyperalgesia Expressed by Topographical Pressure Pain Sensitivity after Cardiac Surgery
Source: Life (Basel). 2024 Sep 26;14(10):1233. doi: 10.3390/life14101233 (PMC11508688; doi:10.3390/life14101233)
Supplement: Supplementary file 1 [file life-14-01233-s001.zip]

Archive with 1 entries (1 files):
- life-3213811-supplementary.pdf
